# Supplementary material for: Radiobiological Effects of Low-Dose Radiation in Normal Fibroblasts of Patients with Head and Neck Cancer Treated with Induction Chemotherapy Combined with Low-Dose Fractionated Radiation
Source: Int J Mol Sci. 2026 Mar 10;27(6):2525. doi: 10.3390/ijms27062525 (PMC13027110; doi:10.3390/ijms27062525)
Supplement: Supplementary file 1 [file ijms-27-02525-s001.zip]

Archive with 1 entries (1 files):
- ijms-4167211-supplementary.pptx
